# Supplementary material for: Phosphatase-independent activity of smooth-muscle calcineurin orchestrates a gene expression program leading to hypertension
Source: PLoS Biol. 2025 May 14;23(5):e3003163. doi: 10.1371/journal.pbio.3003163 (PMC12165594; doi:10.1371/journal.pbio.3003163)
Supplement: S4 Table — (XLSX) [file pbio.3003163.s015.xlsx]

## Sheet: 271 DEGs
271 genes: expression-dependent and activity-independent	Gene Symbol	Description	Harmonizome HS
ENSMUSG00000037411	Serpine1	serine (or cysteine) peptidase inhibitor, clade E, member 1 [Source:MGI Symbol;Acc:MGI:97608]	2.88009
ENSMUSG00000003541	Ier3	immediate early response 3 [Source:MGI Symbol;Acc:MGI:104814]	2.88009
ENSMUSG00000050953	Gja1	gap junction protein, alpha 1 [Source:MGI Symbol;Acc:MGI:95713]	2.88009
ENSMUSG00000032487	Ptgs2	prostaglandin-endoperoxide synthase 2 [Source:MGI Symbol;Acc:MGI:97798]	2.88009
ENSMUSG00000005413	Hmox1	heme oxygenase 1 [Source:MGI Symbol;Acc:MGI:96163]	2.88009
ENSMUSG00000037820	Tgm2	transglutaminase 2, C polypeptide [Source:MGI Symbol;Acc:MGI:98731]	2.88009
ENSMUSG00000052684	Jun	jun proto-oncogene [Source:MGI Symbol;Acc:MGI:96646]	2.56364
ENSMUSG00000023067	Cdkn1a	cyclin-dependent kinase inhibitor 1A (P21) [Source:MGI Symbol;Acc:MGI:104556]	2.54776
ENSMUSG00000048482	Bdnf	brain derived neurotrophic factor [Source:MGI Symbol;Acc:MGI:88145]	2.54582
ENSMUSG00000022346	Myc	myelocytomatosis oncogene [Source:MGI Symbol;Acc:MGI:97250]	2.54355
ENSMUSG00000004040	Stat3	signal transducer and activator of transcription 3 [Source:MGI Symbol;Acc:MGI:103038]	2.49958
ENSMUSG00000011179	Odc1	ornithine decarboxylase, structural 1 [Source:MGI Symbol;Acc:MGI:97402]	2.42759
ENSMUSG00000040152	Thbs1	thrombospondin 1 [Source:MGI Symbol;Acc:MGI:98737]	2.4275
ENSMUSG00000021670	Hmgcr	3-hydroxy-3-methylglutaryl-Coenzyme A reductase [Source:MGI Symbol;Acc:MGI:96159]	2.4206
ENSMUSG00000026628	Atf3	activating transcription factor 3 [Source:MGI Symbol;Acc:MGI:109384]	2.38987
ENSMUSG00000023034	Nr4a1	nuclear receptor subfamily 4, group A, member 1 [Source:MGI Symbol;Acc:MGI:1352454]	2.38022
ENSMUSG00000015656	Hspa8	heat shock protein 8 [Source:MGI Symbol;Acc:MGI:105384]	2.35227
ENSMUSG00000025980	Hspd1	heat shock protein 1 (chaperonin) [Source:MGI Symbol;Acc:MGI:96242]	2.3426
ENSMUSG00000039239	Tgfb2	transforming growth factor, beta 2 [Source:MGI Symbol;Acc:MGI:98726]	2.3416
ENSMUSG00000028645	Slc2a1	solute carrier family 2 (facilitated glucose transporter), member 1 [Source:MGI Symbol;Acc:MGI:95755]	2.3392
ENSMUSG00000091971	Hspa1a	heat shock protein 1A [Source:MGI Symbol;Acc:MGI:96244]	2.32279
ENSMUSG00000042406	Atf4	activating transcription factor 4 [Source:MGI Symbol;Acc:MGI:88096]	2.31738
ENSMUSG00000022074	Tnfrsf10b	tumor necrosis factor receptor superfamily, member 10b [Source:MGI Symbol;Acc:MGI:1341090]	2.31371
ENSMUSG00000005087	Cd44	CD44 antigen [Source:MGI Symbol;Acc:MGI:88338]	2.30809
ENSMUSG00000003032	Klf4	Kruppel-like factor 4 (gut) [Source:MGI Symbol;Acc:MGI:1342287]	2.30784
ENSMUSG00000022602	Arc	activity regulated cytoskeletal-associated protein [Source:MGI Symbol;Acc:MGI:88067]	2.29823
ENSMUSG00000039910	Cited2	Cbp/p300-interacting transactivator, with Glu/Asp-rich carboxy-terminal domain, 2 [Source:MGI Symbol;Acc:MGI:1306784]	2.29647
ENSMUSG00000029135	Fosl2	fos-like antigen 2 [Source:MGI Symbol;Acc:MGI:102858]	2.2844
ENSMUSG00000073676	Hspe1	heat shock protein 1 (chaperonin 10) [Source:MGI Symbol;Acc:MGI:104680]	2.23339
ENSMUSG00000090877	Hspa1b	heat shock protein 1B [Source:MGI Symbol;Acc:MGI:99517]	2.23257
ENSMUSG00000038612	Mcl1	myeloid cell leukemia sequence 1 [Source:MGI Symbol;Acc:MGI:101769]	2.22604
ENSMUSG00000021270	Hsp90aa1	heat shock protein 90, alpha (cytosolic), class A member 1 [Source:MGI Symbol;Acc:MGI:96250]	2.22518
ENSMUSG00000053113	Socs3	suppressor of cytokine signaling 3 [Source:MGI Symbol;Acc:MGI:1201791]	2.22509
ENSMUSG00000056749	Nfil3	nuclear factor, interleukin 3, regulated [Source:MGI Symbol;Acc:MGI:109495]	2.18485
ENSMUSG00000029484	Anxa3	annexin A3 [Source:MGI Symbol;Acc:MGI:1201378]	2.18447
ENSMUSG00000022351	Sqle	squalene epoxidase [Source:MGI Symbol;Acc:MGI:109296]	2.1753
ENSMUSG00000030265	Kras	Kirsten rat sarcoma viral oncogene homolog [Source:MGI Symbol;Acc:MGI:96680]	2.1752
ENSMUSG00000032231	Anxa2	annexin A2 [Source:MGI Symbol;Acc:MGI:88246]	2.15853
ENSMUSG00000021822	Plau	plasminogen activator, urokinase [Source:MGI Symbol;Acc:MGI:97611]	2.15618
ENSMUSG00000024486	Hbegf	heparin-binding EGF-like growth factor [Source:MGI Symbol;Acc:MGI:96070]	2.15336
ENSMUSG00000007617	Homer1	homer scaffolding protein 1 [Source:MGI Symbol;Acc:MGI:1347345]	2.15105
ENSMUSG00000021253	Tgfb3	transforming growth factor, beta 3 [Source:MGI Symbol;Acc:MGI:98727]	2.14652
ENSMUSG00000032060	Cryab	crystallin, alpha B [Source:MGI Symbol;Acc:MGI:88516]	2.12934
ENSMUSG00000008348	Ubc	ubiquitin C [Source:MGI Symbol;Acc:MGI:98889]	2.12171
ENSMUSG00000031465	Angpt2	angiopoietin 2 [Source:MGI Symbol;Acc:MGI:1202890]	2.08705
ENSMUSG00000046223	Plaur	plasminogen activator, urokinase receptor [Source:MGI Symbol;Acc:MGI:97612]	2.08428
ENSMUSG00000024966	Stip1	stress-induced phosphoprotein 1 [Source:MGI Symbol;Acc:MGI:109130]	2.07123
ENSMUSG00000042834	Nrep	neuronal regeneration related protein [Source:MGI Symbol;Acc:MGI:99444]	2.05771
ENSMUSG00000071637	Cebpd	CCAAT/enhancer binding protein (C/EBP), delta [Source:MGI Symbol;Acc:MGI:103573]	2.04228
ENSMUSG00000038894	Irs2	insulin receptor substrate 2 [Source:MGI Symbol;Acc:MGI:109334]	2.03432
ENSMUSG00000028195	Cyr61	cysteine rich protein 61 [Source:MGI Symbol;Acc:MGI:88613]	2.02487
ENSMUSG00000000555	Itga5	integrin alpha 5 (fibronectin receptor alpha) [Source:MGI Symbol;Acc:MGI:96604]	2.01718
ENSMUSG00000001473	Tubb6	tubulin, beta 6 class V [Source:MGI Symbol;Acc:MGI:1915201]	2.00233
ENSMUSG00000053475	Tnfaip6	tumor necrosis factor alpha induced protein 6 [Source:MGI Symbol;Acc:MGI:1195266]	1.99827
ENSMUSG00000028214	Gem	GTP binding protein (gene overexpressed in skeletal muscle) [Source:MGI Symbol;Acc:MGI:99844]	1.98799
ENSMUSG00000025612	Bach1	BTB and CNC homology 1, basic leucine zipper transcription factor 1 [Source:MGI Symbol;Acc:MGI:894680]	1.98139
ENSMUSG00000023944	Hsp90ab1	heat shock protein 90 alpha (cytosolic), class B member 1 [Source:MGI Symbol;Acc:MGI:96247]	1.97969
ENSMUSG00000005483	Dnajb1	DnaJ heat shock protein family (Hsp40) member B1 [Source:MGI Symbol;Acc:MGI:1931874]	1.9717
ENSMUSG00000030847	Bag3	BCL2-associated athanogene 3 [Source:MGI Symbol;Acc:MGI:1352493]	1.97008
ENSMUSG00000018932	Map2k3	mitogen-activated protein kinase kinase 3 [Source:MGI Symbol;Acc:MGI:1346868]	1.96964
ENSMUSG00000050335	Lgals3	lectin, galactose binding, soluble 3 [Source:MGI Symbol;Acc:MGI:96778]	1.96595
ENSMUSG00000029657	Hsph1	heat shock 105kDa/110kDa protein 1 [Source:MGI Symbol;Acc:MGI:105053]	1.95102
ENSMUSG00000020580	Rock2	Rho-associated coiled-coil containing protein kinase 2 [Source:MGI Symbol;Acc:MGI:107926]	1.9403
ENSMUSG00000025283	Sat1	spermidine/spermine N1-acetyl transferase 1 [Source:MGI Symbol;Acc:MGI:98233]	1.93552
ENSMUSG00000026202	Tuba4a	tubulin, alpha 4A [Source:MGI Symbol;Acc:MGI:1095410]	1.92595
ENSMUSG00000019505	Ubb	ubiquitin B [Source:MGI Symbol;Acc:MGI:98888]	1.91993
ENSMUSG00000000628	Hk2	hexokinase 2 [Source:MGI Symbol;Acc:MGI:1315197]	1.91468
ENSMUSG00000028410	Dnaja1	DnaJ heat shock protein family (Hsp40) member A1 [Source:MGI Symbol;Acc:MGI:1270129]	1.90623
ENSMUSG00000055148	Klf2	Kruppel-like factor 2 (lung) [Source:MGI Symbol;Acc:MGI:1342772]	1.90459
ENSMUSG00000031565	Fgfr1	fibroblast growth factor receptor 1 [Source:MGI Symbol;Acc:MGI:95522]	1.87211
ENSMUSG00000032860	P2ry2	purinergic receptor P2Y, G-protein coupled 2 [Source:MGI Symbol;Acc:MGI:105107]	1.86706
ENSMUSG00000019916	P4ha1	procollagen-proline, 2-oxoglutarate 4-dioxygenase (proline 4-hydroxylase), alpha 1 polypeptide [Source:MGI Symbol;Acc:MGI:97463]	1.85975
ENSMUSG00000042622	Maff	v-maf musculoaponeurotic fibrosarcoma oncogene family, protein F (avian) [Source:MGI Symbol;Acc:MGI:96910]	1.85695
ENSMUSG00000021282	Eif5	eukaryotic translation initiation factor 5 [Source:MGI Symbol;Acc:MGI:95309]	1.84358
ENSMUSG00000056708	Ier5	immediate early response 5 [Source:MGI Symbol;Acc:MGI:1337072]	1.81186
ENSMUSG00000032238	Rora	RAR-related orphan receptor alpha [Source:MGI Symbol;Acc:MGI:104661]	1.80868
ENSMUSG00000061878	Sphk1	sphingosine kinase 1 [Source:MGI Symbol;Acc:MGI:1316649]	1.80454
ENSMUSG00000004791	Pgf	placental growth factor [Source:MGI Symbol;Acc:MGI:105095]	1.77472
ENSMUSG00000031681	Smad1	SMAD family member 1 [Source:MGI Symbol;Acc:MGI:109452]	1.77472
ENSMUSG00000059796	Eif4a1	eukaryotic translation initiation factor 4A1 [Source:MGI Symbol;Acc:MGI:95303]	1.76013
ENSMUSG00000058672	Tubb2a	tubulin, beta 2A class IIA [Source:MGI Symbol;Acc:MGI:107861]	1.75341
ENSMUSG00000028957	Per3	period circadian clock 3 [Source:MGI Symbol;Acc:MGI:1277134]	1.73938
ENSMUSG00000020458	Rtn4	reticulon 4 [Source:MGI Symbol;Acc:MGI:1915835]	1.71932
ENSMUSG00000020205	Phlda1	pleckstrin homology like domain, family A, member 1 [Source:MGI Symbol;Acc:MGI:1096880]	1.71748
ENSMUSG00000023905	Tnfrsf12a	tumor necrosis factor receptor superfamily, member 12a [Source:MGI Symbol;Acc:MGI:1351484]	1.71296
ENSMUSG00000042688	Mapk6	mitogen-activated protein kinase 6 [Source:MGI Symbol;Acc:MGI:1354946]	1.70161
ENSMUSG00000039202	Abhd2	abhydrolase domain containing 2 [Source:MGI Symbol;Acc:MGI:1914344]	1.70161
ENSMUSG00000031278	Acsl4	acyl-CoA synthetase long-chain family member 4 [Source:MGI Symbol;Acc:MGI:1354713]	1.6934
ENSMUSG00000010067	Rassf1	Ras association (RalGDS/AF-6) domain family member 1 [Source:MGI Symbol;Acc:MGI:1928386]	1.68697
ENSMUSG00000030208	Emp1	epithelial membrane protein 1 [Source:MGI Symbol;Acc:MGI:107941]	1.68655
ENSMUSG00000028413	B4galt1	UDP-Gal:betaGlcNAc beta 1,4- galactosyltransferase, polypeptide 1 [Source:MGI Symbol;Acc:MGI:95705]	1.66253
ENSMUSG00000001542	Ell2	elongation factor RNA polymerase II 2 [Source:MGI Symbol;Acc:MGI:2183438]	1.65687
ENSMUSG00000018906	P4ha2	procollagen-proline, 2-oxoglutarate 4-dioxygenase (proline 4-hydroxylase), alpha II polypeptide [Source:MGI Symbol;Acc:MGI:894286]	1.65271
ENSMUSG00000032724	Abtb2	ankyrin repeat and BTB (POZ) domain containing 2 [Source:MGI Symbol;Acc:MGI:2139365]	1.64461
ENSMUSG00000001774	Chordc1	cysteine and histidine-rich domain (CHORD)-containing, zinc-binding protein 1 [Source:MGI Symbol;Acc:MGI:1914167]	1.63116
ENSMUSG00000026479	Lamc2	laminin, gamma 2 [Source:MGI Symbol;Acc:MGI:99913]	1.62468
ENSMUSG00000024042	Sik1	salt inducible kinase 1 [Source:MGI Symbol;Acc:MGI:104754]	1.60664
ENSMUSG00000039384	Dusp10	dual specificity phosphatase 10 [Source:MGI Symbol;Acc:MGI:1927070]	1.60664
ENSMUSG00000028793	Rnf19b	ring finger protein 19B [Source:MGI Symbol;Acc:MGI:1922484]	1.60524
ENSMUSG00000003847	Nfat5	nuclear factor of activated T cells 5 [Source:MGI Symbol;Acc:MGI:1859333]	1.59966
ENSMUSG00000016559	H3f3b	H3 histone, family 3B [Source:MGI Symbol;Acc:MGI:1101768]	1.59873
ENSMUSG00000020019	Ntn4	netrin 4 [Source:MGI Symbol;Acc:MGI:1888978]	1.58018
ENSMUSG00000053907	Mat2a	methionine adenosyltransferase II, alpha [Source:MGI Symbol;Acc:MGI:2443731]	1.56533
ENSMUSG00000027852	Nras	neuroblastoma ras oncogene [Source:MGI Symbol;Acc:MGI:97376]	1.55255
ENSMUSG00000036432	Siah2	seven in absentia 2 [Source:MGI Symbol;Acc:MGI:108062]	1.55035
ENSMUSG00000017677	Wsb1	WD repeat and SOCS box-containing 1 [Source:MGI Symbol;Acc:MGI:1926139]	1.54402
ENSMUSG00000026305	Lrrfip1	leucine rich repeat (in FLII) interacting protein 1 [Source:MGI Symbol;Acc:MGI:1342770]	1.54086
ENSMUSG00000032265	Fam46a	family with sequence similarity 46, member A [Source:MGI Symbol;Acc:MGI:2670964]	1.53531
ENSMUSG00000027940	Tpm3	tropomyosin 3, gamma [Source:MGI Symbol;Acc:MGI:1890149]	1.53258
ENSMUSG00000031523	Dlc1	deleted in liver cancer 1 [Source:MGI Symbol;Acc:MGI:1354949]	1.53159
ENSMUSG00000031955	Bcar1	breast cancer anti-estrogen resistance 1 [Source:MGI Symbol;Acc:MGI:108091]	1.52791
ENSMUSG00000024664	Fads3	fatty acid desaturase 3 [Source:MGI Symbol;Acc:MGI:1928740]	1.51305
ENSMUSG00000031799	Tpm4	tropomyosin 4 [Source:MGI Symbol;Acc:MGI:2449202]	1.51004
ENSMUSG00000029171	Pgm1	phosphoglucomutase 1 [Source:MGI Symbol;Acc:MGI:97564]	1.48684
ENSMUSG00000055723	Rras2	related RAS viral (r-ras) oncogene 2 [Source:MGI Symbol;Acc:MGI:1914172]	1.47838
ENSMUSG00000025757	Hspa4l	heat shock protein 4 like [Source:MGI Symbol;Acc:MGI:107422]	1.47634
ENSMUSG00000033149	Phldb2	pleckstrin homology like domain, family B, member 2 [Source:MGI Symbol;Acc:MGI:2444981]	1.46858
ENSMUSG00000039405	Prss23	protease, serine 23 [Source:MGI Symbol;Acc:MGI:1923703]	1.46674
ENSMUSG00000024772	Ehd1	EH-domain containing 1 [Source:MGI Symbol;Acc:MGI:1341878]	1.46595
ENSMUSG00000036752	Tubb4b	tubulin, beta 4B class IVB [Source:MGI Symbol;Acc:MGI:1915472]	1.46595
ENSMUSG00000020134	Peli1	pellino 1 [Source:MGI Symbol;Acc:MGI:1914495]	1.46383
ENSMUSG00000038067	Csf3	colony stimulating factor 3 (granulocyte) [Source:MGI Symbol;Acc:MGI:1339751]	1.44735
ENSMUSG00000014226	Cacybp	calcyclin binding protein [Source:MGI Symbol;Acc:MGI:1270839]	1.4449
ENSMUSG00000054855	Rnd1	Rho family GTPase 1 [Source:MGI Symbol;Acc:MGI:2444878]	1.4449
ENSMUSG00000028820	Sfpq	splicing factor proline/glutamine rich (polypyrimidine tract binding protein associated) [Source:MGI Symbol;Acc:MGI:1918764]	1.44409
ENSMUSG00000041264	Uspl1	ubiquitin specific peptidase like 1 [Source:MGI Symbol;Acc:MGI:2442342]	1.44166
ENSMUSG00000049303	Syt12	synaptotagmin XII [Source:MGI Symbol;Acc:MGI:2159601]	1.42885
ENSMUSG00000062825	Actg1	actin, gamma, cytoplasmic 1 [Source:MGI Symbol;Acc:MGI:87906]	1.42535
ENSMUSG00000029377	Ereg	epiregulin [Source:MGI Symbol;Acc:MGI:107508]	1.41911
ENSMUSG00000032501	Trib1	tribbles pseudokinase 1 [Source:MGI Symbol;Acc:MGI:2443397]	1.41035
ENSMUSG00000033581	Igf2bp2	insulin-like growth factor 2 mRNA binding protein 2 [Source:MGI Symbol;Acc:MGI:1890358]	1.40815
ENSMUSG00000026655	Fam107b	family with sequence similarity 107, member B [Source:MGI Symbol;Acc:MGI:1913790]	1.3917
ENSMUSG00000040511	Pvr	poliovirus receptor [Source:MGI Symbol;Acc:MGI:107741]	1.38355
ENSMUSG00000022146	Osmr	oncostatin M receptor [Source:MGI Symbol;Acc:MGI:1330819]	1.38355
ENSMUSG00000047821	Trim16	tripartite motif-containing 16 [Source:MGI Symbol;Acc:MGI:2137356]	1.38185
ENSMUSG00000059991	Nptx2	neuronal pentraxin 2 [Source:MGI Symbol;Acc:MGI:1858209]	1.38043
ENSMUSG00000020262	Adarb1	adenosine deaminase, RNA-specific, B1 [Source:MGI Symbol;Acc:MGI:891999]	1.37217
ENSMUSG00000043091	Tuba1c	tubulin, alpha 1C [Source:MGI Symbol;Acc:MGI:1095409]	1.35792
ENSMUSG00000028273	Pdlim5	PDZ and LIM domain 5 [Source:MGI Symbol;Acc:MGI:1927489]	1.35792
ENSMUSG00000030591	Psmd8	proteasome (prosome, macropain) 26S subunit, non-ATPase, 8 [Source:MGI Symbol;Acc:MGI:1888669]	1.34694
ENSMUSG00000026596	Abl2	v-abl Abelson murine leukemia viral oncogene 2 (arg, Abelson-related gene) [Source:MGI Symbol;Acc:MGI:87860]	1.33909
ENSMUSG00000020325	Fstl3	follistatin-like 3 [Source:MGI Symbol;Acc:MGI:1890391]	1.32876
ENSMUSG00000014592	Camta1	calmodulin binding transcription activator 1 [Source:MGI Symbol;Acc:MGI:2140230]	1.32876
ENSMUSG00000026670	Uap1	UDP-N-acetylglucosamine pyrophosphorylase 1 [Source:MGI Symbol;Acc:MGI:1334459]	1.32607
ENSMUSG00000047547	Cltb	clathrin, light polypeptide (Lcb) [Source:MGI Symbol;Acc:MGI:1921575]	1.32577
ENSMUSG00000042354	Gnl3	guanine nucleotide binding protein-like 3 (nucleolar) [Source:MGI Symbol;Acc:MGI:1353651]	1.32577
ENSMUSG00000019951	Uhrf1bp1l	UHRF1 (ICBP90) binding protein 1-like [Source:MGI Symbol;Acc:MGI:2442888]	1.31536
ENSMUSG00000030007	Cct7	chaperonin containing Tcp1, subunit 7 (eta) [Source:MGI Symbol;Acc:MGI:107184]	1.30543
ENSMUSG00000015202	Cnksr3	Cnksr family member 3 [Source:MGI Symbol;Acc:MGI:2674130]	1.28364
ENSMUSG00000002233	Rhoc	ras homolog family member C [Source:MGI Symbol;Acc:MGI:106028]	1.28333
ENSMUSG00000071172	Srsf3	serine/arginine-rich splicing factor 3 [Source:MGI Symbol;Acc:MGI:98285]	1.27564
ENSMUSG00000025236	Adpgk	ADP-dependent glucokinase [Source:MGI Symbol;Acc:MGI:1919391]	1.26021
ENSMUSG00000061689	Dlgap4	discs, large homolog-associated protein 4 (Drosophila) [Source:MGI Symbol;Acc:MGI:2138865]	1.25619
ENSMUSG00000037887	Dusp8	dual specificity phosphatase 8 [Source:MGI Symbol;Acc:MGI:106626]	1.2393
ENSMUSG00000051335	Gfod1	glucose-fructose oxidoreductase domain containing 1 [Source:MGI Symbol;Acc:MGI:2145304]	1.23042
ENSMUSG00000022565	Plec	plectin [Source:MGI Symbol;Acc:MGI:1277961]	1.22436
ENSMUSG00000005312	Ubqln1	ubiquilin 1 [Source:MGI Symbol;Acc:MGI:1860276]	1.21402
ENSMUSG00000031422	Morf4l2	mortality factor 4 like 2 [Source:MGI Symbol;Acc:MGI:1927167]	1.20558
ENSMUSG00000032285	Dnaja4	DnaJ heat shock protein family (Hsp40) member A4 [Source:MGI Symbol;Acc:MGI:1927638]	1.20394
ENSMUSG00000056962	Jmjd6	jumonji domain containing 6 [Source:MGI Symbol;Acc:MGI:1858910]	1.19412
ENSMUSG00000036052	Dnajb5	DnaJ heat shock protein family (Hsp40) member B5 [Source:MGI Symbol;Acc:MGI:1930018]	1.19379
ENSMUSG00000001576	Ergic1	endoplasmic reticulum-golgi intermediate compartment (ERGIC) 1 [Source:MGI Symbol;Acc:MGI:1914708]	1.18882
ENSMUSG00000031904	Slc7a6	solute carrier family 7 (cationic amino acid transporter, y+ system), member 6 [Source:MGI Symbol;Acc:MGI:2142598]	1.18259
ENSMUSG00000068699	Flnc	filamin C, gamma [Source:MGI Symbol;Acc:MGI:95557]	1.1753
ENSMUSG00000074656	Eif2s2	eukaryotic translation initiation factor 2, subunit 2 (beta) [Source:MGI Symbol;Acc:MGI:1914454]	1.1753
ENSMUSG00000022114	Spry2	sprouty homolog 2 (Drosophila) [Source:MGI Symbol;Acc:MGI:1345138]	1.17202
ENSMUSG00000022091	Sorbs3	sorbin and SH3 domain containing 3 [Source:MGI Symbol;Acc:MGI:700013]	1.16833
ENSMUSG00000035725	Prkx	protein kinase, X-linked [Source:MGI Symbol;Acc:MGI:1309999]	1.15492
ENSMUSG00000032515	Csrnp1	cysteine-serine-rich nuclear protein 1 [Source:MGI Symbol;Acc:MGI:2387989]	1.14919
ENSMUSG00000023845	Lnpep	leucyl/cystinyl aminopeptidase [Source:MGI Symbol;Acc:MGI:2387123]	1.14919
ENSMUSG00000025287	Acot9	acyl-CoA thioesterase 9 [Source:MGI Symbol;Acc:MGI:1928939]	1.14166
ENSMUSG00000033039	Micall1	microtubule associated monooxygenase, calponin and LIM domain containing -like 1 [Source:MGI Symbol;Acc:MGI:105870]	1.13586
ENSMUSG00000022905	Kpna1	karyopherin (importin) alpha 1 [Source:MGI Symbol;Acc:MGI:103560]	1.12906
ENSMUSG00000046062	Ppp1r15b	protein phosphatase 1, regulatory (inhibitor) subunit 15b [Source:MGI Symbol;Acc:MGI:2444211]	1.12906
ENSMUSG00000079243	Xirp1	xin actin-binding repeat containing 1 [Source:MGI Symbol;Acc:MGI:1333878]	1.11396
ENSMUSG00000040447	Spns2	spinster homolog 2 [Source:MGI Symbol;Acc:MGI:2384936]	1.11396
ENSMUSG00000020542	Myocd	myocardin [Source:MGI Symbol;Acc:MGI:2137495]	1.10459
ENSMUSG00000022096	Hr	hairless [Source:MGI Symbol;Acc:MGI:96223]	1.10459
ENSMUSG00000025340	Rabgef1	RAB guanine nucleotide exchange factor (GEF) 1 [Source:MGI Symbol;Acc:MGI:1929459]	1.10459
ENSMUSG00000020075	Ddx21	DEAD (Asp-Glu-Ala-Asp) box polypeptide 21 [Source:MGI Symbol;Acc:MGI:1860494]	1.08868
ENSMUSG00000048279	Sacs	sacsin [Source:MGI Symbol;Acc:MGI:1354724]	1.07947
ENSMUSG00000020288	Ahsa2	AHA1, activator of heat shock protein ATPase 2 [Source:MGI Symbol;Acc:MGI:1916133]	1.07518
ENSMUSG00000017615	Tnfaip1	tumor necrosis factor, alpha-induced protein 1 (endothelial) [Source:MGI Symbol;Acc:MGI:104961]	1.07518
ENSMUSG00000021037	Ahsa1	AHA1, activator of heat shock protein ATPase 1 [Source:MGI Symbol;Acc:MGI:2387603]	1.06987
ENSMUSG00000056537	Rlim	ring finger protein, LIM domain interacting [Source:MGI Symbol;Acc:MGI:1342291]	1.06987
ENSMUSG00000034245	Hdac11	histone deacetylase 11 [Source:MGI Symbol;Acc:MGI:2385252]	1.05573
ENSMUSG00000051391	Ywhag	tyrosine 3-monooxygenase/tryptophan 5-monooxygenase activation protein, gamma polypeptide [Source:MGI Symbol;Acc:MGI:108109]	1.05015
ENSMUSG00000022995	Enah	enabled homolog (Drosophila) [Source:MGI Symbol;Acc:MGI:108360]	1.04794
ENSMUSG00000071072	Ptges3	prostaglandin E synthase 3 [Source:MGI Symbol;Acc:MGI:1929282]	1.03419
ENSMUSG00000005103	Wdr1	WD repeat domain 1 [Source:MGI Symbol;Acc:MGI:1337100]	1.02671
ENSMUSG00000020482	Ccdc117	coiled-coil domain containing 117 [Source:MGI Symbol;Acc:MGI:2144383]	1.02114
ENSMUSG00000020032	Nuak1	NUAK family, SNF1-like kinase, 1 [Source:MGI Symbol;Acc:MGI:1925226]	1.02114
ENSMUSG00000030330	Ing4	inhibitor of growth family, member 4 [Source:MGI Symbol;Acc:MGI:107307]	1.02114
ENSMUSG00000030718	Ppme1	protein phosphatase methylesterase 1 [Source:MGI Symbol;Acc:MGI:1919840]	1.01212
ENSMUSG00000003665	Has1	hyaluronan synthase 1 [Source:MGI Symbol;Acc:MGI:106590]	0
ENSMUSG00000008318	Relt	RELT tumor necrosis factor receptor [Source:MGI Symbol;Acc:MGI:2443373]	0
ENSMUSG00000042895	Abra	actin-binding Rho activating protein [Source:MGI Symbol;Acc:MGI:2444891]	0
ENSMUSG00000051435	Fhad1	forkhead-associated (FHA) phosphopeptide binding domain 1 [Source:MGI Symbol;Acc:MGI:1920323]	0
ENSMUSG00000036040	Adamtsl2	ADAMTS-like 2 [Source:MGI Symbol;Acc:MGI:1925044]	0
ENSMUSG00000029352	Crybb3	crystallin, beta B3 [Source:MGI Symbol;Acc:MGI:102717]	0
ENSMUSG00000023800	Tiam2	T cell lymphoma invasion and metastasis 2 [Source:MGI Symbol;Acc:MGI:1344338]	0
ENSMUSG00000041949	Tango6	transport and golgi organization 6 [Source:MGI Symbol;Acc:MGI:2142786]	0
ENSMUSG00000050931	Sgms2	sphingomyelin synthase 2 [Source:MGI Symbol;Acc:MGI:1921692]	0
ENSMUSG00000040177	2310057M21Rik	RIKEN cDNA 2310057M21 gene [Source:MGI Symbol;Acc:MGI:1915527]	0
ENSMUSG00000067931	Zfp948	zinc finger protein 948 [Source:MGI Symbol;Acc:MGI:3040683]	0
ENSMUSG00000020684	Rasl10b	RAS-like, family 10, member B [Source:MGI Symbol;Acc:MGI:2685575]	0
ENSMUSG00000021411	Pxdc1	PX domain containing 1 [Source:MGI Symbol;Acc:MGI:1914145]	0
ENSMUSG00000043415	Otud1	OTU domain containing 1 [Source:MGI Symbol;Acc:MGI:1918448]	0
ENSMUSG00000017929	B4galt5	UDP-Gal:betaGlcNAc beta 1,4-galactosyltransferase, polypeptide 5 [Source:MGI Symbol;Acc:MGI:1927169]	0
ENSMUSG00000037408	Cnnm4	cyclin M4 [Source:MGI Symbol;Acc:MGI:2151060]	0
ENSMUSG00000051341	Zfp52	zinc finger protein 52 [Source:MGI Symbol;Acc:MGI:99199]	0
ENSMUSG00000037447	Arid5a	AT rich interactive domain 5A (MRF1-like) [Source:MGI Symbol;Acc:MGI:2443039]	0
ENSMUSG00000075307	Klhl41	kelch-like 41 [Source:MGI Symbol;Acc:MGI:2683854]	0
ENSMUSG00000018171	Vmp1	vacuole membrane protein 1 [Source:MGI Symbol;Acc:MGI:1923159]	0
ENSMUSG00000057561	Eif1a	eukaryotic translation initiation factor 1A [Source:MGI Symbol;Acc:MGI:95298]	0
ENSMUSG00000039318	Rab3gap2	RAB3 GTPase activating protein subunit 2 [Source:MGI Symbol;Acc:MGI:1916043]	0
ENSMUSG00000044147	Arf6	ADP-ribosylation factor 6 [Source:MGI Symbol;Acc:MGI:99435]	0
ENSMUSG00000021759	Plpp1	phospholipid phosphatase 1 [Source:MGI Symbol;Acc:MGI:108412]	0
ENSMUSG00000061589	Dot1l	DOT1-like, histone H3 methyltransferase (S. cerevisiae) [Source:MGI Symbol;Acc:MGI:2143886]	0
ENSMUSG00000027806	Tsc22d2	TSC22 domain family, member 2 [Source:MGI Symbol;Acc:MGI:1919283]	0
ENSMUSG00000041483	Zfp281	zinc finger protein 281 [Source:MGI Symbol;Acc:MGI:3029290]	0
ENSMUSG00000034327	Kctd9	potassium channel tetramerisation domain containing 9 [Source:MGI Symbol;Acc:MGI:2145579]	0
ENSMUSG00000066406	Akap13	A kinase (PRKA) anchor protein 13 [Source:MGI Symbol;Acc:MGI:2676556]	0
ENSMUSG00000034343	Ube2f	ubiquitin-conjugating enzyme E2F (putative) [Source:MGI Symbol;Acc:MGI:1915171]	0
ENSMUSG00000052748	Swt1	SWT1 RNA endoribonuclease homolog (S. cerevisiae) [Source:MGI Symbol;Acc:MGI:1914125]	0
ENSMUSG00000035621	Midn	midnolin [Source:MGI Symbol;Acc:MGI:1890222]	0
ENSMUSG00000021112	Mpp5	membrane protein, palmitoylated 5 (MAGUK p55 subfamily member 5) [Source:MGI Symbol;Acc:MGI:1927339]	0
ENSMUSG00000055991	Zkscan5	zinc finger with KRAB and SCAN domains 5 [Source:MGI Symbol;Acc:MGI:107533]	0
ENSMUSG00000025981	Coq10b	coenzyme Q10B [Source:MGI Symbol;Acc:MGI:1915126]	0
ENSMUSG00000035372	1810055G02Rik	RIKEN cDNA 1810055G02 gene [Source:MGI Symbol;Acc:MGI:1919306]	0
ENSMUSG00000030019	Fbxl14	F-box and leucine-rich repeat protein 14 [Source:MGI Symbol;Acc:MGI:2141676]	0
ENSMUSG00000001467	Cyp51	cytochrome P450, family 51 [Source:MGI Symbol;Acc:MGI:106040]	0
ENSMUSG00000000693	Loxl3	lysyl oxidase-like 3 [Source:MGI Symbol;Acc:MGI:1337004]	0
ENSMUSG00000056900	Usp13	ubiquitin specific peptidase 13 (isopeptidase T-3) [Source:MGI Symbol;Acc:MGI:1919857]	0
ENSMUSG00000055707	Klhl26	kelch-like 26 [Source:MGI Symbol;Acc:MGI:2443079]	0
ENSMUSG00000070871	Ccnyl1	cyclin Y-like 1 [Source:MGI Symbol;Acc:MGI:2138614]	0
ENSMUSG00000030313	Dennd5b	DENN/MADD domain containing 5B [Source:MGI Symbol;Acc:MGI:2444273]	0
ENSMUSG00000001416	Cct3	chaperonin containing Tcp1, subunit 3 (gamma) [Source:MGI Symbol;Acc:MGI:104708]	0
ENSMUSG00000045934	Mtmr11	myotubularin related protein 11 [Source:MGI Symbol;Acc:MGI:2652817]	0
ENSMUSG00000031103	Elf4	E74-like factor 4 (ets domain transcription factor) [Source:MGI Symbol;Acc:MGI:1928377]	0
ENSMUSG00000040363	Bcor	BCL6 interacting corepressor [Source:MGI Symbol;Acc:MGI:1918708]	0
ENSMUSG00000036002	Fam214b	family with sequence similarity 214, member B [Source:MGI Symbol;Acc:MGI:2441854]	0
ENSMUSG00000073643	Wdfy1	WD repeat and FYVE domain containing 1 [Source:MGI Symbol;Acc:MGI:1916618]	0
ENSMUSG00000039501	Znfx1	zinc finger, NFX1-type containing 1 [Source:MGI Symbol;Acc:MGI:2138982]	0
ENSMUSG00000032280	Tle3	transducin-like enhancer of split 3 [Source:MGI Symbol;Acc:MGI:104634]	0
ENSMUSG00000072872	Rybp	RING1 and YY1 binding protein [Source:MGI Symbol;Acc:MGI:1929059]	0
ENSMUSG00000049807	Arhgap23	Rho GTPase activating protein 23 [Source:MGI Symbol;Acc:MGI:3697726]	0
ENSMUSG00000034088	Hdlbp	high density lipoprotein (HDL) binding protein [Source:MGI Symbol;Acc:MGI:99256]	0
ENSMUSG00000036391	Sec24a	Sec24 related gene family, member A (S. cerevisiae) [Source:MGI Symbol;Acc:MGI:1924621]	0
ENSMUSG00000038374	Rbm8a	RNA binding motif protein 8a [Source:MGI Symbol;Acc:MGI:1913129]	0
ENSMUSG00000020869	Lrrc59	leucine rich repeat containing 59 [Source:MGI Symbol;Acc:MGI:2138133]	0
ENSMUSG00000051339	2900026A02Rik	RIKEN cDNA 2900026A02 gene [Source:MGI Symbol;Acc:MGI:1920194]	0
ENSMUSG00000021193	Pitrm1	pitrilysin metallepetidase 1 [Source:MGI Symbol;Acc:MGI:1916867]	0
ENSMUSG00000022205	Sub1	SUB1 homolog (S. cerevisiae) [Source:MGI Symbol;Acc:MGI:104811]	0
ENSMUSG00000025982	Sf3b1	splicing factor 3b, subunit 1 [Source:MGI Symbol;Acc:MGI:1932339]	0
ENSMUSG00000006301	Tmbim1	transmembrane BAX inhibitor motif containing 1 [Source:MGI Symbol;Acc:MGI:1916910]	0
ENSMUSG00000017428	Psmd11	proteasome (prosome, macropain) 26S subunit, non-ATPase, 11 [Source:MGI Symbol;Acc:MGI:1916327]	0
ENSMUSG00000014959	Gorasp2	golgi reassembly stacking protein 2 [Source:MGI Symbol;Acc:MGI:2135962]	0
ENSMUSG00000039461	Tcta	T cell leukemia translocation altered gene [Source:MGI Symbol;Acc:MGI:1918829]	0
ENSMUSG00000029208	Guf1	GUF1 homolog, GTPase [Source:MGI Symbol;Acc:MGI:2140726]	0
ENSMUSG00000053963	Stum	mechanosensory transduction mediator [Source:MGI Symbol;Acc:MGI:2138735]	0
ENSMUSG00000078899	Gm4631	predicted gene 4631 [Source:MGI Symbol;Acc:MGI:3782813]	0
ENSMUSG00000014554	Dguok	deoxyguanosine kinase [Source:MGI Symbol;Acc:MGI:1351602]	0
ENSMUSG00000001138	Cnnm3	cyclin M3 [Source:MGI Symbol;Acc:MGI:2151055]	0
ENSMUSG00000025956	Mettl21a	methyltransferase like 21A [Source:MGI Symbol;Acc:MGI:1914349]	0
ENSMUSG00000039883	Lrrc17	leucine rich repeat containing 17 [Source:MGI Symbol;Acc:MGI:1921761]	0
ENSMUSG00000055862	Izumo4	IZUMO family member 4 [Source:MGI Symbol;Acc:MGI:1918814]	0
ENSMUSG00000030614	Tmem126b	transmembrane protein 126B [Source:MGI Symbol;Acc:MGI:1915722]	0
ENSMUSG00000034614	Pik3ip1	phosphoinositide-3-kinase interacting protein 1 [Source:MGI Symbol;Acc:MGI:1917016]	0
ENSMUSG00000049565	Aknad1	AKNA domain containing 1 [Source:MGI Symbol;Acc:MGI:3584453]	0
ENSMUSG00000041479	Syt15	synaptotagmin XV [Source:MGI Symbol;Acc:MGI:2442166]	0
