# Supplementary material for: Phosphatase-independent activity of smooth-muscle calcineurin orchestrates a gene expression program leading to hypertension
Source: PLoS Biol. 2025 May 14;23(5):e3003163. doi: 10.1371/journal.pbio.3003163 (PMC12165594; doi:10.1371/journal.pbio.3003163)
Supplement: S1 Data — (XLSX) [file pbio.3003163.s017.xlsx]

## Sheet: Fig 1B
Protein α-SMA levels
	Tx	+	+	+	+
	Cadh5-Cre	-	+	-	+
		mAECs	mAECs	VSMCs	VSMCs
		0.367744	0.310636	1.2873	0.712697
		0.123775	0.195175	1.19736	0.802641
		0.211924	0.246788	0.819218	1.18078
		0.0896214	0.18389	1.05058	0.949416
Protein CnA levels
	Tx	+	+	+	+
	Cadh5-Cre	-	+	-	+
		mAECs	mAECs	VSMCs	VSMCs
		1	0.123344	1	1.47857
		1	0.320824	1	3.47411
		1	0.481977	1	0.70739
Protein CnB levels
	Tx	+	+	+	+
	Cadh5-Cre	-	+	-	+
		mAECs	mAECs	VSMCs	VSMCs
		1	0.271277	1	0.531419
		1	0.0969625	1	2.59497
		1	0.112646	1	2.83541
		1	0.0152384	1	0.351161
Protein Cd31 levels
	Tx	+	+	+	+
	Cadh5-Cre	-	+	-	+
		mAECs	mAECs	VSMCs	VSMCs
		0.57675	1.42325	0.0161742	0.0204655
		1.48335	0.51665	0.00195055	0.00612542
		1.41647	0.583527	0.0625579	0.00308769
		0.85906	1.14094	0.12797	0.006475

## Sheet: Fig 1D
Protein CnB levels		Cn-Ctl	SM-Cn-/-
		0.835096	0.346254
		1.02624	0.498109
		0.930841	0.795894
		1.20782	0.596044
		0.856515	0.143289
		1.00073	0.190588
		1.14275	0.331418
		1.25736	0.373063
		1.48473	0.772123
		0.737508	0.390321
		0.916194	0.524868
		0.861571
		0.906189
		0.819871
		1.1199
		1.06023
Protein CnA levels		Cn-Ctl	SM-Cn-/-
		1.04761	0.394707
		1.22865	0.608
		0.810946	0.23603
		1.34383	0.091248
		0.755974	0.344853
		1.01025	0.119544
		0.802739	0.126549
		0.795211
		0.652723
		1.16618
		1.18109

## Sheet: Fig 1E
	Systolic BP (mmHg)	Cn-Ctl	EC-Cn-/-	SM-Cn-/-
		119	118	97
		105	108	92
		111	95	104
		111	95	93
		102	106	97
		93	91	110
		107	98	101
		96	107	106
		118	110	98
		98	98	105
		122	101	97
		109	119	109
		106	120	118
		105		117
		116		107
		92		101
		125		108
		124		91
		105		95
		109		107
		110		93
		112		112
		103		123
		98
		90
		122
		112

## Sheet: Fig 1F
	Diastolic BP (mmHg)	Cn-Ctl	EC-Cn-/-	SM-Cn-/-
		57	77	38
		63	51	43
		65	58	52
		68	52	39
		54	45	65
		46	44	57
		60	65	56
		62	40	50
		42	55	56
		52	49	63
		56	50	47
		66	49	76
		47	56	72
		42		57
		74		58
		51		63
		54		59
		61		54
		44		39
		56		78
		60		65
		64		42
		41		61
		60
		38
		61
		64

## Sheet: Fig 1G
	AbAo diameter (mm)	Cn-Ctl	EC-Cn-/-	SM-Cn-/-
		1.13733	1.055	1.0985
		1.1075	1.126	1.0725
		1.107	1.16	1.19
		1.108	1.0115	1.16
		1.04	1.125	1.18
		1.074	1.04	1.108
		1.125	1.04	1.089
		1.1	1.081	1.18
		1.08	1.073	1.1165
		1.021	1.0555	1.02
		1.045	1.108	1.0375
		1.055	1.125	1.055
		1.072	1.074	1.09
		1.08		1.1075
		1.1		1.055
		1.08		1.074
		1.002		1.0395
		1.046		1.0645
		1.06		1.196
		1.037		1.091
		1.064		1.13667
		1.1325		1.09
		1.07333		1.124
		1.1165
		1.0285
		1.02

## Sheet: Fig 1H
	AsAo diameter (mm)	Cn-Ctl	EC-Cn-/-	SM-Cn-/-
		1.61	1.6175	1.74
		1.73	1.585	1.64333
		1.605	1.65	1.81
		1.58	1.58	1.66
		1.62	1.525	1.625
		1.59	1.565	1.63
		1.62	1.6015	1.684
		1.58	1.44	1.615
		1.4345	1.465	1.559
		1.452	1.435	1.4385
		1.485	1.5695	1.528
		1.5505	1.58	1.4835
		1.482	1.555	1.49
		1.55		1.46
		1.55		1.507
		1.47		1.518
		1.513		1.546
		1.389		1.765
		1.53		1.5465
		1.505		1.565
		1.438		1.5295
		1.4875		1.5135
		1.59
		1.57
		1.63
		1.4385
		1.485

## Sheet: Fig 2C
	weeks:	Cn-Ctl Ang-II																	EC-Cn-/- AngII											Cn-Ctl control								EC-Cn-/- control
HFD	0	1.09	1.12	1.12	1.04	1.05	0.981	0.939	1.0485	1.015	1.09	1.15	1.05	1.05	1.13	1.0625	1.08		1.11	1.04	1.12	1.05	1.0465	0.98125	1.04	1.06	1.13	1.07		1.1	1	1.13	1.0575	1.0375	1.029	1.0285		1.08	1.12	1.13	1.07	1.063	1.125	1.126	1.124
	4	1.33	1.24	1.36	1.06	2.68	1.3845	1.251	1.49238	1.42217	1.42	2.13	2.5	1.24	1.35	1.21333	2.65		1.14	1.24	1.32	1.22	1,3195 +	1,504 +	1.17	1,75 +	1.35	1.41		1.02	1.05	1.18	1.0725	1.02	1.075	1.065		1.05	1.13	1.19	1.14	1.0195	1.065	1.0285	1.064
		In blue: same controls as used in figure 2D. Experiments were performed in parallel and the same controls were used for both EC-Cn-/- and SM-Cn-/-

## Sheet: Fig 2D
	weeks:	Cn-Ctl Ang-II																			SM-Cn-/- Ang-II																	Cn-Ctl control									SM-Cn-/- control
HFD	0	1.08	1.038	1.08	1.01	1.1	1.06	1.11	0.96	1.05	1	1.021	1.02	0.9935	1.081	1.0375	0.973	1.0625	1.08		1.06	1.07	1.0825	1.046	1.06	1.09	1.05	1.06	1.09	1.05	1.072	0.984	1.099	1.03	1.0375	1.09		1.15	1.07	1.0465	1.124	1.0575	1.0375	1.029	1.0285		1.08	0.9935	1.16
	4	1.08	1.30333	1.42	1.1	1.12	1.07	1.85	1.3	1.22	1.13	2.24	1.312	1.268	1.24	1.335	2.435	1.21333	2.65		1.0455	1.138	1.064	1.07	1.07	1.07	1.11	1.16	1.04	1.07	1.10067	1.24	1.09	1.065	1.0985	1.073		1.1	1.108	1.1075	1.0285	1.0725	1.02	1.075	1.065		1.13	1.107	1.115
		In blue: same controls as used in figure 2C. Experiments were performed in parallel and the same controls were used for both EC-Cn-/- and SM-Cn-/-
[truncated: 3 more columns]

## Sheet: Fig 2G
	Cn-Ctl																	EC-Cn-/-
Control	103367	117400	105000	87775	89125	107000	103267											113694	72000	128750	88300	120250	91825	79300
Ang-II	154500	202000	141500	157000	181458	93506.5	123916	157365	158094	206500	150500	141500	231500	204250	144750	121500		157878	173250	87275	168250	96175	111750	138000
	In blue: same controls as used in figure 2H. Experiments were performed in parallel and the same controls were used for both EC-Cn-/- and SM-Cn-/-

## Sheet: Fig 2H
	Cn-Ctl										SM-Cn-/-
Control	126436	109075	138798	87775	89125	107000	103267				103050	62138	130750	97733.3	99150
Ang-II	129000	188750	126436	140750	101000	174000	126500	144750	121500		113000	103050	80125	69775	127226	101800	106375	115500	107875
	In blue: same controls as used in figure 2G. Experiments were performed in parallel and the same controls were used for both EC-Cn-/- and SM-Cn-/-

[truncated: 39 more sheets: Fig 3A, Fig 3B, Fig 4B, Fig 4C, Fig 4D, Fig 4E, Fig 4G, Fig 4H, Fig 5B, Fig 5E, Fig 6B, Fig 6D, Fig 6F, Fig 7H, Fig 7I, Fig 7J, Fig 8C, Fig 8E, Fig 8G, Fig 8I …]
